# Supplementary material for: Administration of mucuna beans (Mucuna pruriences (L.) DC. var. utilis) improves cognition and neuropathology of 3 × Tg-AD mice
Source: Sci Rep. 2022 Jan 19;12:996. doi: 10.1038/s41598-022-04777-z (PMC8770455; doi:10.1038/s41598-022-04777-z)
Supplement: Supplementary file 2 — Supplementary Information 2. [file 41598_2022_4777_MOESM2_ESM.xlsx]

## Sheet: Sheet1
	Supplementary Dataset 2: Cerebral cortex AB blots
	Figure 3. Immunoblotting analysis of Aβ oligomers in the TBS-soluble fraction.
	Cerebral cortex
			Control		Mucuna
		#2-4 of Control and Mucuna were chozen for Figure 3.
