# Supplementary material for: Administration of mucuna beans (Mucuna pruriences (L.) DC. var. utilis) improves cognition and neuropathology of 3 × Tg-AD mice
Source: Sci Rep. 2022 Jan 19;12:996. doi: 10.1038/s41598-022-04777-z (PMC8770455; doi:10.1038/s41598-022-04777-z)
Supplement: Supplementary file 5 — Supplementary Information 5. [file 41598_2022_4777_MOESM5_ESM.xlsx]

## Sheet: Sheet1
	Supplementary Dataset 5: Cerebral cortex phosphorylated tau blots
	Figure 4. Immunoblotting analysis of phosphorylated tau in the Sarkosyl-insoluble fraction.
	Cerebral cortex representative blots
		Control		Mucuna
	#1-3 of Control and #2-4of Mucuna were chozen for Figure 4.
