# Supplementary material for: Administration of mucuna beans (Mucuna pruriences (L.) DC. var. utilis) improves cognition and neuropathology of 3 × Tg-AD mice
Source: Sci Rep. 2022 Jan 19;12:996. doi: 10.1038/s41598-022-04777-z (PMC8770455; doi:10.1038/s41598-022-04777-z)
Supplement: Supplementary file 7 — Supplementary Information 7. [file 41598_2022_4777_MOESM7_ESM.xlsx]

## Sheet: Sheet1
			Growth curves of SAMR1 ( Senescence-Accelerated Mouse Resistant, Control)
			and SAMP8 (Senescence-Accelerated Mouse Prone 8) mice.
			SAMR1: Senescence-Accelerated Mouse Resistant, Control mice.
			SAMP8: Senescence-Accelerated Mouse Prone 8 mice.
			Both group of mice were fed with the Mucuna diet.
